# Supplementary material for: The Effects of Dietary Protein Supplementation on Exercise-Induced Inflammation and Oxidative Stress: A Systematic Review of Human Trials
Source: Antioxidants (Basel). 2021 Dec 22;11(1):13. doi: 10.3390/antiox11010013 (PMC8773319; doi:10.3390/antiox11010013)
Supplement: Supplementary file 1 [file antioxidants-11-00013-s001.zip]

Archive with 1 entries (1 files):
- antioxidants-1515183-supplementary.pdf
